# Supplementary material for: Deconstructing Immune Cell Infiltration in Human Colorectal Cancer: A Systematic Spatiotemporal Evaluation
Source: Genes (Basel). 2022 Mar 25;13(4):589. doi: 10.3390/genes13040589 (PMC9024576; doi:10.3390/genes13040589)
Supplement: Supplementary file 1 [file genes-13-00589-s001.zip]

Archive with 1 entries (1 files):
- genes-1639763-SI.pdf
